# Supplementary material for: Prevalence and relationship of endosymbiotic Wolbachia in the butterfly genus Erebia
Source: BMC Ecol Evol. 2021 May 21;21:95. doi: 10.1186/s12862-021-01822-9 (PMC8140509; doi:10.1186/s12862-021-01822-9)
Supplement: Supplementary file 2 — Additional file 2. Table S1. Summary table of all annotated Wolbachia genomes used in this study including the newly sequenced strain from E. cassioides. For each genome the taxonomic. Table S2. Summary data for all genotyped individuals. [file 12862_2021_1822_MOESM2_ESM.xlsx]

## Sheet: Table S1
Table S1: Summary table of all annotated Wolbachia genomes used in this study including the newly sequenced strain from E. cassioides. For each genome the taxonomic phylum and order of its host species indicated with the strain name, the NCBI GenBank assembly accession ID, the assembly size (bps) and the number of contigs.
Host	Phylum	Order	Strain	NCBI Accession ID	Assembly size [bps]	# Contigs	Wolbachia supergroup
Folsomia candida	Arthropoda	Collembola	wFol	GCF_001931755.2	1,801,626	1	E
Aedes albopictus	Arthropoda	Diptera	wAlbB	GCF_004795415.1	1,492,731	20	B
Chrysomya megacephala	Arthropoda	Diptera	wMeg	GCF_008245065.1	1,376,868	1	B
Culex molestus	Arthropoda	Diptera	wPip_Mol	GCF_000723225.2	1,435,676	194	B
Culex pipiens	Arthropoda	Diptera	wPip	GCF_000208785.1	1,479,531	888	B
Culex quinquefasciatus	Arthropoda	Diptera	wPip	GCF_000073005.1	1,482,455	2	B
Drosophila ananassae	Arthropoda	Diptera	wDAna	GCF_008033215.1	1,401,460	1	A
Drosophila incompta	Arthropoda	Diptera	wInc_Cu	GCF_001758565.1	1,267,840	249	A
Drosophila mauritiana	Arthropoda	Diptera	wMau	GCF_004795975.1	1,273,530	1	B
Drosophila melanogaster	Arthropoda	Diptera	wMel	GCF_000008025.1	1,267,782	1	A
Drosophila santomea	Arthropoda	Diptera	wSan_Quija630.39	GCF_005862095.1	1,183,734	300	A
Drosophila simulans	Arthropoda	Diptera	wNo	GCF_000376585.1	1,301,823	1	B
Drosophila subpulchrella	Arthropoda	Diptera	wSpc	GCF_002300525.1	1,420,341	116	A
Drosophila suzukii	Arthropoda	Diptera	wSuzi	GCA_000333795.2	1,415,350	110	A
Drosophila teissieri	Arthropoda	Diptera	wTei	GCF_005862135.1	1,301,330	141	A
Drosophila yakuba	Arthropoda	Diptera	wYak_CY17C	GCA_005862115.1	1,288,853	138	A
Glossina morsitans	Arthropoda	Diptera	wGmm	GCF_000689175.1	1,019,510	201	A
Bemisia tabaci	Arthropoda	Hemiptera	wBta	GCF_003999585.1	1,306,495	31	B
Cimex lectularius	Arthropoda	Hemiptera	wCle	GCF_000829315.1	1,250,060	1	F
Dactylopius coccus	Arthropoda	Hemiptera	wDacB	GCF_001648015.1	1,497,749	198	B
Diaphorina citri	Arthropoda	Hemiptera	wDi	GCF_000331595.1	1,240,904	124	B
Laodelphax striatellus	Arthropoda	Hemiptera	wstri	GCF_007115015.1	1,786,382	18	B
Nilaparvata lugens	Arthropoda	Hemiptera	wLug	GCF_007115045.1	1,542,238	16	B
Leptopilina clavipes	Arthropoda	Hymenoptera	wLcl	GCF_006334525.1	1,150,755	46	B
Muscidifurax uniraptor	Arthropoda	Hymenoptera	wUni	GCF_000174095.1	867,873	256	A
Nasonia vitripennis	Arthropoda	Hymenoptera	wVitB	GCF_000204545.1	1,107,643	523	B
Nomada ferruginata	Arthropoda	Hymenoptera	wNfe	GCA_001675785.1	1,337,641	234	A
Nomada flava	Arthropoda	Hymenoptera	wNfla	GCF_001675695.1	1,332,780	167	A
Nomada panzeri	Arthropoda	Hymenoptera	wNpa	GCF_001675775.1	1,344,355	191	A
Trichogramma pretiosum	Arthropoda	Hymenoptera	wTpre	GCF_001439985.1	1,133,809	1	B
Armadillidium vulgare	Arthropoda	Isopoda	wVulC	GCF_001027565.1	1,663,741	10	B
Cylisticus convexus	Arthropoda	Isopoda	Wcon	GCF_003344345.1	2,109,518	237	B
Carposina sasakii	Arthropoda	Lepidoptera	wCauA	GCF_006542295.1	1,449,344	1	A
Operophtera brumata	Arthropoda	Lepidoptera	Ob_Wba	GCF_001266585.1	1,121,046	120	B
Erebia cassioides	Arthropoda	Lepidoptera	-		1’423’447	2
Pratylenchus penetrans	Nematoda	Tylenchida	wPpe	GCF_001752665.1	975,127	36	L

## Sheet: Table S2
Table S2: Summary data for all genotyped individuals. For each specimen the internal ID, the species, the presence or absence of Wolbachia, the mountain ridge of origin as well as the collection date are indicated. For each individual it is indicated if it was genotyped for this study or for another project (with NCBI Bioproject accession ID). Coordinates where each specimen were caught are indic…
ID	Species	Wolbachia present	Mountain range	Study	Collection Date	Latitude (°N)	Longitude (°E)	Filtered Wolbachia SNP alignment
2	Erebia aethiops	No	Alps	This study	19.08.2019	46.6493	8.02766
3	Erebia aethiops	Yes	Alps	This study	19.08.2019	46.6493	8.02766	NNNNCCNNTACACAACCAGGACGGAGCTAGGTGGACCCATCTACTGTTAACAGCGATTTCTTATCTGTGACTGCTCTCTATCAGAGCACG
5	Erebia aethiops	Yes	Alps	This study	19.08.2019	46.6493	8.02766	AAGGTCCRCGTGTGACTCTAGNNNNNNNAGGCGAACTCATCTACCACCGATGATGATCCTTCGCTCGCAGGCTTCTGTTATCAAGATGTG
7	Erebia aethiops	Yes	Alps	This study	19.08.2019	46.6493	8.02751	NNNNCCNNYRYACAACCAGGACGGAGCTAGGTGGACCCATCTACTGTTAACAGCGATTTCTTATCTGTGACTGCTCTCTATCAGAGCACG
8	Erebia aethiops	Yes	Alps	This study	19.08.2019	46.6493	8.02751	NNNNCCNNTACACAACCAGGACGGAGCTAGGTGGACCCATCTACTGTTAACAGCGATTTCTTATCTGTGACTGCTCTCTATCAGAGCACG
F3	Erebia aethiops	Yes	Alps	This study	23.08.2019	46.3858	8.133	NNNNCCNNTACACAACCAGGACRGAGCTAGGTGGACCCATCTACTGTTAACAGCGATTTCTTATCTGTGACTGCTCTCTATCAGAGCACG
x0881	Erebia aethiops	Yes	Alps	This study	24.7.2018	46.8898	8.5641
x0957	Erebia aethiops	Yes	Alps	This study	25.7.2018	46.8893	8.56608	TTATCTNNYRYACAGMTMKRRCAAATTCGAACGAACTCACAGACTGTCGACAGCGACTTCTTATCTACAGGCTTCTTTGGCCAGAGCGCG
x1006	Erebia aethiops	Yes	Alps	This study	27.7.2018	46.9373	8.64005	AAGGTCCGCGTGTGACTCTAGNNNNNNNAGGCGAACTCATCTACCACCGATGATGATCCTTCGCTCGCAGGCTTCTGTTATCAAGATGTG
x1008	Erebia aethiops	No	Alps	This study	27.7.2018	46.9372	8.63974	AAGGTCCRCGTGTGACTCTAGNNNNNNNAGGCGAACTCATCTACCACCGATGATGATCCTTCGCTCGCAGGCTTCTGTTATCAAGATGTG
x1012	Erebia aethiops	Yes	Alps	This study	27.7.2018	46.9377	8.63956
x1193	Erebia aethiops	Yes	Alps	This study	21.8.2018	46.9383	8.63886
Rad-22	Erebia bubastis	Yes	Alps	This study	24.07.2019	*	*
Rad-23	Erebia bubastis	Yes	Alps	This study	24.07.2019	*	*	TTATTCCATACGTGACTCTAGTAAGGCTAGGCGAAGTCACAGACTGTCGGTGATGATTTCTTATCTGTAGGCTTCTTCTATCGGAGCGCG
Rad-24	Erebia bubastis	Yes	Alps	This study	24.07.2019	*	*	TTATCTNNTACACAGATAGGACAAATTCGAACGAACTCACAGACTGTCGACAGCGACTTCTTATCTACAGGCTTCTTTGGCCAGAGCGCG
Rad-25	Erebia bubastis	Yes	Alps	This study	24.07.2019	*	*	WWRKTCCANNNACAGATCTAGNNNNGCTGAACGGGCTCGTCTACTGTCGNNNNNGATTTCTTATCTGTAGGCTTCTTCTATGGGAGCGCG
Rad-26	Erebia bubastis	Yes	Alps	This study	24.07.2019	*	*
Rad-31	Erebia bubastis	Yes	Alps	This study	6.8.2019	*	*	WWRKTCCATACACAGATCTAGTAAGGCTGAACGGGCTCGTCTACTGTCGGTGATGATTTCTTATCTGTAGGCTTCTTCTATGGGAGCGCG
Rad-32	Erebia bubastis	Yes	Alps	This study	6.8.2019	*	*
Rad-33	Erebia bubastis	Yes	Alps	This study	6.8.2019	*	*	TTATCTNNTACACAGATAGGACAAATTCGAACGAACTCACAGACTGTCGACAGCGACTTCTTATCTACAGGCTTCTTTGGCCAGAGCGCG
Rad-34	Erebia bubastis	Yes	Alps	This study	6.8.2019	*	*
Rad-47	Erebia bubastis	Yes	Alps	This study	14.08.2019	*	*
Rad-48	Erebia bubastis	No	Alps	This study	14.08.2019	*	*	WWRKNNCATACACAGATCTAGTAAGGCTGAACGGGCTCGTCTACTGTCGGTGATGATTTCTTATCTGTAGGCTTCTTCTATGGGAGCGCG
Rad-49	Erebia bubastis	Yes	Alps	This study	14.08.2019	*	*	TTATNNCATACACAGATCTAGTAAGGCTGAACGGGCTCGTCTACTGTCGGTGATGATTTCTTATCTGTAGGCTTCTTCTATGGGAGCGCG
Rad-50	Erebia bubastis	Yes	Alps	This study	14.08.2019	*	*	TTATNNCATACACAGATCTAGTAAGGCTGAACGGGCTCNNNNNNNNNCGGTGATGATTTCTTATCTGTAGGCTTCTTCTATGGGAGCGCG
Rad-6	Erebia bubastis	Yes	Alps	This study	23.7.2019	*	*
Rad-7	Erebia bubastis	Yes	Alps	This study	23.7.2019	*	*
Rad-71	Erebia bubastis	Yes	Alps	This study	25.08.2019	*	*
Rad-72	Erebia bubastis	Yes	Alps	This study	25.08.2019	*	*
Rad-73	Erebia bubastis	Yes	Alps	This study	25.08.2019	*	*
Rad-8	Erebia bubastis	Yes	Alps	This study	23.7.2019	*	*
Rad-9	Erebia bubastis	Yes	Alps	This study	23.7.2019	*	*
Rad-95	Erebia bubastis	Yes	Alps	This study	18.08.2019	*	*
EcalcSIBEG1-02	Erebia calcaria	No	Alps	PRJNA301201	2012	46.42	14.23
EcalcSIBEG1-03	Erebia calcaria	Yes	Alps	PRJNA301201	2012	46.42	14.23
EcalcSIMGT1-02	Erebia calcaria	Yes	Alps	PRJNA301201	2012	46.45	13.65
12	Erebia cassioides	Yes	Alps	This study	19.08.2019	46.6557	8.02446	TTATNNCATACACAGATCTAGTAAGGCTGAACGGGCTCGTCTACTGTCGNNNNNGATTTCTTATCTGTAGGCTTCTTCTATGGGAGCGCG
EcasADPEN1-02	Erebia cassioides	Yes	Pyrenees	PRJNA301201	2012	42.55	1.71
EcasATGRK2-12	Erebia cassioides	Yes	Alps	PRJNA301201	2012	47.06	12.83
EcasATGRK2-13	Erebia cassioides	No	Alps	PRJNA301201	2012	47.06	12.83
EcasATSAJ1-03	Erebia cassioides	Yes	Alps	PRJNA301201	2012	47.03	12.38	WWRKTCCATACACAGATCTAGNNNNGCTGAACGGGCTCGTCTACTGTCGGTGATGATTTCTTATCTGTAGGCTTCTTCTATGGGAGCGCG
EcasATSAJ3-25	Erebia cassioides	No	Alps	PRJNA301201	2012	47.03	12.37	TTATTCCANNNACAGATCTAGTAAGGCTGAACGGGCTNGTCTACTGTCGGTGATGATTTCTTATCTGTAGGCTTCTNNNNNNNGAGCGCG
EcasFRPAS1-02	Erebia cassioides	Yes	Pyrenees	PRJNA301201	2012	42.56	1.77	TTATNNCATACACAGATCTAGTAAGGCTGAACGGGCTCGTCTACTGTCGGTGATGATTTCTTATCTGTAGGCTTCTTCTATGGNNNNNNG
EcasFRSAL2-01	Erebia cassioides	Yes	Alps	PRJNA301201	2012	44.87	5.98	WWRKTCNNTACACAGATCTAGYAARGCTGAACGGGCTCGTCTACTGTCGGTGATGATTTCTTATCTGTAGGCTTCTNNNNNNNGAGCGCG
EcasITCMN1-01	Erebia cassioides	No	Apennine	PRJNA301201	2012	44.19	10.7	NNNNTCCATACACAGATCTAGTAAGGCTGAACGGGCTCNNNNACTGTCGGTGATGATTTCTTATCTGTAGGCTTCTTCTATGGGAGCGCG
EcasITCZZ1-01	Erebia cassioides	Yes	Alps	PRJNA301201	2012	46.28	11.77	TTATNNCANNNACAGATCTAGTAAGGCTRRRCGRRCTCGTCTACTGTCGNNNNNGATTTCTTATCTGTAGGCTTCTTCTATGGNNNNNNG
EcasITGAR2-03	Erebia cassioides	Yes	Alps	PRJNA301201	2012	46.55	11.8
EcasITGOR1-01	Erebia cassioides	Yes	Apennine	PRJNA301201	2012	42.61	13.42	WWRKTCCATACACAGATCTAGTAAGGCTGAACGGGCTCGTCTACTGTCGGTGATGATTTCTTATCTGYAGGCTTCTTCTATGGGAGCGCG
EcasITGRO1-01	Erebia cassioides	No	Alps	PRJNA301201	2012	46.22	10.9
EcasITMDD1-02	Erebia cassioides	Yes	Alps	PRJNA301201	2012	44.26	7.01
EcasITMGG1-02	Erebia cassioides	No	Alps	PRJNA301201	2012	45.9	9.03
EcasITORG2-01	Erebia cassioides	Yes	Apennine	PRJNA301201	2012	42.49	12.97
EcasITPNA1-01	Erebia cassioides	No	Apennine	PRJNA301201	2012	41.79	14.01	TTATTCCATACNNNNATCTAGTAAGGCTGAACGGGCTCGTCTACTGTNNNNNNNGATTTCTTATCTGTAGGCTTCTTCTATGGGAGCGCG
EcasITPNM1-02	Erebia cassioides	Yes	Apennine	PRJNA301201	2012	42.16	14.13
EcasITPOL1-01	Erebia cassioides	Yes	Apennine	PRJNA301201	2012	39.9	16.18	TTATTCCATACNNNNATCTAGNNNNGCTGAACGGGCTCRTCTACTGTCGRTGATGATTTCTTATNNNNAGGCTTCTTYTATSRGAGCGCG
EcasITPOL1-02	Erebia cassioides	Yes	Apennine	PRJNA301201	2012	39.9	16.18
EcasITSCC1-01	Erebia cassioides	Yes	Alps	PRJNA301201	2012	44.06	7.71
EcasITSIB1-01	Erebia cassioides	Yes	Apennine	PRJNA301201	2012	42.9	13.27	NNNNNNNNTACGTGACTCTAGCAGAGCTAGGCGAACTCATCTACCACCGGTGATTACCCTTCGCTCGCAGGCTTCTGTTATCAAGATGTG
EcasITSIU1-01	Erebia cassioides	No	Alps	PRJNA301201	2012	46.56	11.67	AAGGTCCGCGTGTGACTCTAGNNNNNNNAGGCGAACTCATCTACCACCGATGATGATCCTTCGCTCGCAGGCTTCTGTTATCAAGATGTG
EcasITVAG1-01	Erebia cassioides	Yes	Alps	PRJNA301201	2012	45.61	7.05
EcasITVIZ2-07	Erebia cassioides	No	Alps	PRJNA301201	2012	46.99	11.65	AAGGTCCGCGTGTGACTCTAGNNNNNNNAGGCGAACTCATCTACCACCGATGATGATCCTTCGCTCGCAGGCTTCTGTTATCAAGATGTG
EcasITVIZ3-16	Erebia cassioides	No	Alps	PRJNA301201	2012	46.99	11.66	AAGGTCCGCGTGTGACTCTAGNNNNNNNAGGCGAACTCATCTACCACCGATGATGATCCTTCGCTCGCAGGCTTCTGTTATCAAGATGTG
EcasITVVN1-01	Erebia cassioides	Yes	Alps	PRJNA301201	2012	45.78	6.87	TTATCTNNTACACAGATAGGACAAATTCGAACGAACTCACAGACTGTCGACAGCGACTTCTTATCTACAGGCTTCTTTGGCCAGAGCGCG
G1	Erebia cassioides	Yes	Alps	This study	22.8.2019	46.5136	7.75437
x1955	Erebia cassioides	Yes	Alps	This study	22.8.2019	46.5137	7.75438	AAGGTCCGCGTGTGACTCTAGNNNNNNNAGGCGAACTCATCTACCACCGATGATGATCCTTCGCTCGCAGGCTTCTGTTATCAAGATGTG
x1973	Erebia cassioides	Yes	Alps	This study	22.8.2019	46.5447	7.82536	AAGGTCCGCGTGTGACTCTAGNNNNNNNAGGCGAACTCATCTACCACCGATGATGATCCTTCGCTCGCAGGCTTCTGTTATCAAGATGTG
x2013	Erebia cassioides	Yes	Alps	This study	4.9.2019	46.5446	7.8258	AAGGTCCGCGTGTGACTCTAGNNNNNNNAGGCGAACTCATCTACCACCGATGATGATCCTTCGCTCGCAGGCTTCTGTTATCAAGATGTG
X2026	Erebia cassioides	Yes	Alps	This study	4.09.2019	46.5439	7.82614	AAGGTCCGCGTGTGACTCTAGNNNNNNNAGGCGAACTCATCTACCACCGATGATGATCCTTCGCTCGCAGGCTTCTGTTATCAAGATGTG
x2027	Erebia cassioides	Yes	Alps	This study	4.9.2019	46.5444	7.82644	AAGGTCCGCGTGTGACTCTAGNNNNNNNAGGCGAACTCATCTACCACCGATGATGATCCTTCGCTCGCAGGCTTCTGTTATCAAGATGTG
x261	Erebia cassioides	Yes	Alps	PRJNA640280	31.7.2017	46.6512	8.04255	AAGGTCCGCGTGTGACTCTAGNNNNNNNAGGCGAACTCATCTACCACCGATGATGATCCTTCGCTCGCAGGCTTCTGTTATCAAGATGTG
x334	Erebia cassioides	Yes	Alps	PRJNA640280	5.8.2017	46.6626	7.98106	AAGGTCCGCGTGTGACTCTAGNNNNNNNAGGCGAACTCATCTACCACCGATGATGATCCTTCGCTCGCAGGCTTCTGTTATCAAGATGTG
x461	Erebia cassioides	Yes	Alps	PRJNA640280	14.8.2017	46.6575	8.0076
x464	Erebia cassioides	Yes	Alps	PRJNA640280	14.8.2017	46.6542	8.02367
x466	Erebia cassioides	Yes	Alps	PRJNA640280	14.8.2017	46.6554	8.02374
x472	Erebia cassioides	Yes	Alps	PRJNA640280	14.8.2017	46.6579	8.01696
x483	Erebia cassioides	Yes	Alps	PRJNA640280	14.8.2017	46.6589	8.00354
x484	Erebia cassioides	Yes	Alps	PRJNA640280	14.8.2017	46.6592	8.00291
x487	Erebia cassioides	Yes	Alps	PRJNA640280	15.8.2017	46.6576	7.99089	AAGGTCCGCGTGTGACTCTAGNNNNNNNAGGCGAACTCATCTACCACCGATGATGATYCTTCGCTCGCAGGCTTCTGTTATCAAGATGTG
x511	Erebia cassioides	Yes	Alps	PRJNA640280	18.8.2017	46.6549	7.97985	AAGGTCNNCGTGTGACTCTAGNNNNNNNAGGCGAACTCATCTACCACCGATGATGATCCTTCGCTCGCAGGCTTCTGTTATCAAGATGTG
x515	Erebia cassioides	Yes	Alps	PRJNA640280	18.8.2017	46.6559	7.97901	AAGGTCCGCGTGTGACTCTAGNNNNNNNAGGCGAACTCATCTACCACCGATGATGATCCTTCGCTCGCAGGCTTCTGTTATCAAGATGTG
x519	Erebia cassioides	Yes	Alps	PRJNA640280	18.8.2017	46.6581	7.97523	AAGGTCCGCGTGTGACTCTAGNNNNNNNAGGCGAACTCATCTACCACCGATGATGATCCTTCGCTCGCAGGCTTCTGTTATCAAGATGTG
x542	Erebia cassioides	Yes	Alps	PRJNA640280	18.8.2017	46.6589	7.96746	AAGGTCCGCGTGTGACTCTAGNNNNNNNAGGCGAACTCATCTACCACCGATGATGATCCTTCGCTCGCAGGCTTCTGTTATCAAGATGTG
x555	Erebia cassioides	Yes	Alps	PRJNA640280	18.8.2017	46.6596	7.96604	AAGGTCCGCGTGTGACTCTAGNNNNNNNAGGCGAACTCATCTACCACCGATGATGATCCTTCGCTCGCAGGCTTCTGTTATCAAGATGTG
x560	Erebia cassioides	Yes	Alps	PRJNA640280	18.8.2017	46.66	7.96558	AAGGTCCGCGTGTGACTCTAGNNNNNNNAGGCGAACTCATCTACCACCGATGATGATCCTTCGCTCGCAGGCTTCTGTTATCAAGATGTG
x565	Erebia cassioides	Yes	Alps	PRJNA640280	18.8.2017	46.6595	7.96566	AAGGTCCRCGTGTGACTCTAGNNNNNNNAGGCGAACTCATCTACCACCGATGATGATCCTTCGCTCGCAGGCTTCTGTTATCAAGATGTG
x568	Erebia cassioides	Yes	Alps	PRJNA640280	18.8.2017	46.6567	7.96751
x570	Erebia cassioides	Yes	Alps	PRJNA640280	18.8.2017	46.6565	7.96843	AAGGTCCRCGTGTGACTCTAGNNNNNNNAGGCGAACTCATCTACCACCGATGATGATCCTTCGCTCGCAGGCTTCTGTTATCAAGATGTG
x578	Erebia cassioides	Yes	Alps	PRJNA640280	22.8.2017	46.6552	7.98252	AAGGTCCGCGTGTGACTCTAGNNNNNNNAGGCGAACTCATCTACCACCGATGATGATCCTTCGCTCGCAGGCTTCTGTTATCAAGATGTG
x579	Erebia cassioides	Yes	Alps	PRJNA640280	22.8.2017	46.6552	7.98252	AAGGTCCGCGTGTGACTCTAGNNNNNNNAGGCGAACTCATCTACCACCGATGATGATCCTTCGCTCGCAGGCTTCTGTTATCAAGATGTG
x588	Erebia cassioides	Yes	Alps	PRJNA640280	22.8.2017	46.6645	7.97534	AAGGTCCGCGTGTGACTCTAGNNNNNNNAGGCGAACTCATCTACCACCGATGATGATCCTTCGCTCGCAGGCTTCTGTTATCAAGATGTG
x589	Erebia cassioides	Yes	Alps	PRJNA640280	22.8.2017	46.665	7.97503	AAGGTCCGCGTGTGACTCTAGNNNNNNNAGGCGAACTCATCTACCACCGATGATGATCCTTCGCTCGCAGGCTTCTGTTATCAAGATGTG
x591	Erebia cassioides	Yes	Alps	PRJNA640280	22.8.2017	46.6636	7.97003	AAGGTCCGCGTGTGACTCTAGNNNNNNNAGGCGAACTCATCTACCACCGATGATGATCCTTCGCTCGCAGGCTTCTGTTATCAAGATGTG
x598	Erebia cassioides	Yes	Alps	PRJNA640280	22.8.2017	46.6637	7.96997	AAGGTCCGCGTGTGACTCTAGNNNNNNNAGGCGAACTCATCTACCACCGATGATGATCCTTCGCTCGCAGGCTTCTGTTATCAAGATGTG
x599	Erebia cassioides	Yes	Alps	PRJNA640280	22.8.2017	46.6641	7.97088	AAGGTCCGCGTGTGACTCTAGNNNNNNNAGGCGAACTCATCTACCACCGATGATGATCCTTCGCTCGCAGGCTTCTGTTATCAAGATGTG
x600	Erebia cassioides	Yes	Alps	PRJNA640280	22.8.2017	46.6602	7.98831	AAGGTCCRCGTGTGACTCTAGNNNNNNNAGGCGAACTCATCTACCACCGATGATGATCCTTCGCTCGCAGGCTTCTGTTATCAAGATGTG
x690	Erebia cassioides	Yes	Alps	PRJNA640280	30.8.2017	46.6536	8.0301
x700	Erebia cassioides	Yes	Alps	PRJNA640280	30.8.2017	46.6518	8.0309
x701	Erebia cassioides	Yes	Alps	PRJNA640280	30.8.2017	46.6517	8.03082
x720	Erebia cassioides	Yes	Alps	PRJNA640280	8.9.2017	46.6599	8.00457
x729	Erebia cassioides	Yes	Alps	PRJNA640280	8.9.2017	46.6583	8.00703
x735	Erebia cassioides	Yes	Alps	PRJNA640280	8.9.2017	46.6593	8.01026	AAGGTCCGCGTGTGACTCTAGNNNNNNNAGGCGAACTCATCTACCACCGATGATGATCCTTCGCTCGCAGGCTTCTGTTATCAAGATGTG
x738	Erebia cassioides	Yes	Alps	PRJNA640280	8.9.2017	46.6579	8.01123	AAGGTCCGCGTGTGACTCTAGNNNNNNNAGGCGAACTCATCTACCACCGATGATGATCCTTCGCTCGCAGGCTTCTGTTATCAAGATGTG
x740	Erebia cassioides	Yes	Alps	PRJNA640280	8.9.2017	46.6577	8.02382	AAGGTCCGCGTGTGACTCTAGNNNNNNNAGGCGAACTCATCTACCACCGATGATGATCCTTCGCTCGCAGGCTTCTGTTATCAAGATGTG
z14	Erebia cassioides	Yes	Alps	This study	22.8.2019	46.6582	8.02465	AAGGTCCGCGTGTGACTCTAGNNNNNNNAGGCGAACTCATCTACCACCGATGATGATCCTTCGCTCGCAGGCTTCTGTTATCAAGATGTG
Rad-1	Erebia eriphyle	No	Alps	This study	10.07.2019	46.3892	7.12704	AAGGTCCGCGTGTGACTCTAGNNNNNNNAGGCGAACTCATCTACCACCGATGATNNNCCTTCGCTCGCAGGCTTCTGTTATCAAGATGTG
Rad-2	Erebia eriphyle	Yes	Alps	This study	10.07.2019	46.3892	7.12704	AAGGTCNNCGTGTGACTCTAGNNNNNNNAGGCGAACTCATCTACCACCGATGATNNNCCTTCGCTCGCAGGCTTCTGTTATCAAGATGTG
Rad-3	Erebia eriphyle	No	Alps	This study	10.07.2019	46.3892	7.12704	AAGGTCNNCGTGTGACTCTAGNNNNNNNAGGCGAACTCATCTACCACCGATGATNNNCCTTCGCTCGCAGGCTTCTGTTATCAAGATGTG
Rad-4	Erebia eriphyle	No	Alps	This study	10.07.2019	46.3892	7.12704
F12	Erebia euryale adyte	Yes	Alps	This study	23.08.2019	46.3745	8.124
x0089	Erebia euryale adyte	No	Alps	This study	8.7.2017	46.6494	8.051
x0094	Erebia euryale adyte	Yes	Alps	This study	15.7.2017	46.6559	7.98046	AARKTCTATACACAGATCTAGCAGGGCTGAACTAACTCATCTACTGTCGGTGATGATTTCTTATCTGCAGGCTTCTTCTATGGGAGCGCG
x0123	Erebia euryale adyte	No	Alps	This study	16.7.2017	46.6462	8.0507
x0131	Erebia euryale adyte	No	Alps	This study	16.7.2017	46.646	8.05073
x0209	Erebia euryale adyte	Yes	Alps	This study	29.7.2017	46.6734	8.06668
x0210	Erebia euryale adyte	No	Alps	This study	29.7.2017	46.6736	8.06669
x0218	Erebia euryale adyte	No	Alps	This study	29.7.2017	46.666	8.07348
x0237	Erebia euryale adyte	Yes	Alps	This study	31.7.2017	46.652	8.03552
x0239	Erebia euryale adyte	Yes	Alps	This study	31.7.2017	46.652	8.03399	AARKTCTATACACAGATCTAGCAGGGCTGAACTAACTCATCTACTGTCGGTGATGATTTCTTATCTGCAGGCTTCTTCTATGGGAGCGCG
x0258	Erebia euryale adyte	No	Alps	This study	31.7.2017	46.6526	8.04243	AAGGTCCGCGTGTGACTCTAGNNNNNNNAGGCGAACTCATCTACCACCGATGATGATCCTTCGCTCGCAGGCTTCTGTTATCAAGATGTG
x0262	Erebia euryale adyte	Yes	Alps	This study	31.7.2017	46.651	8.0433
x0891	Erebia euryale isarica	Yes	Alps	This study	24.7.2018	46.8864	8.57839
x0892	Erebia euryale isarica	Yes	Alps	This study	24.7.2018	46.8864	8.57839
x0895	Erebia euryale isarica	No	Alps	This study	24.7.2018	46.8861	8.57898
x0898	Erebia euryale isarica	No	Alps	This study	24.7.2018	46.8865	8.57453
x0901	Erebia euryale isarica	No	Alps	This study	24.7.2018	46.8902	8.58078
x0909	Erebia euryale isarica	No	Alps	This study	27.7.2018	46.9371	8.63612
x0929	Erebia euryale isarica	No	Alps	This study	27.7.2018	46.9387	8.63882
x0932	Erebia euryale isarica	No	Alps	This study	27.7.2018	46.9388	8.63885
x0934	Erebia euryale isarica	No	Alps	This study	27.7.2018	46.9388	8.6387
x0938	Erebia euryale isarica	No	Alps	This study	27.7.2018	46.9378	8.63779	AAGGTCCGCGTGTGACTCTAGNNNNNNNAGGCGAACTCATCTACCACCGATGATNNNCCTTCGCTCGCAGGCTTCTGTTATCAAGATGTG
x0941	Erebia euryale isarica	No	Alps	This study	27.7.2018	46.938	8.63881
x0943	Erebia euryale isarica	Yes	Alps	This study	27.7.2018	46.9389	8.63859	AAGGTCCGCGTGTGACTCTAGNNNNNNNAGGCGAACTCATCTACCACCGATGATGATCCTTCGCTCGCAGGCTTCTGTTATCAAGATGTG
x0946	Erebia euryale isarica	No	Alps	This study	27.7.2018	46.9385	8.63921	AAGGTCCGCGTGTGACTCTAGNNNNNNNAGGCGAACTCATCTACCACCGATGATGATCCTTCGCTCGCAGGCTTCTGTTATCAAGATGTG
x0949	Erebia euryale isarica	No	Alps	This study	27.7.2018	46.9385	8.63881	AAGGTCCGCGTGTGACTCTAGNNNNNNNAGGCGAACTCATCTACCACCGATGATGATCCTTCGCTCGCAGGCTTCTGTTATCAAGATGTG
x0962	Erebia euryale isarica	No	Alps	This study	25.7.2018	46.8894	8.56589
x0971	Erebia euryale isarica	No	Alps	This study	25.7.2018	46.8864	8.57795
x0972	Erebia euryale isarica	No	Alps	This study	25.7.2018	46.8864	8.57795
x0973	Erebia euryale isarica	No	Alps	This study	25.7.2018	46.8869	8.57651
x0974	Erebia euryale isarica	No	Alps	This study	25.7.2018	46.8869	8.57651
x0975	Erebia euryale isarica	No	Alps	This study	25.7.2018	46.8866	8.57456
x0977	Erebia euryale isarica	No	Alps	This study	25.7.2018	46.8901	8.58037	AAGGTCCGCGTGTGACTCTAGNNNNNNNAGGCGAACTCATCTACCACCGATGATNNNCCTTCGCTCGCAGGCTTCTGTTATCAAGATGTG
x0986	Erebia euryale isarica	No	Alps	This study	27.7.2018	46.9367	8.63559
x1002	Erebia euryale isarica	No	Alps	This study	27.7.2018	46.9373	8.6403
x1004	Erebia euryale isarica	No	Alps	This study	27.7.2018	46.9373	8.64024
x1005	Erebia euryale isarica	No	Alps	This study	27.7.2018	46.9373	8.64009
x1019	Erebia euryale isarica	No	Alps	This study	27.7.2018	46.9378	8.63923	AAGGTCCGCGTGTGACTCTAGNNNNNNNAGGCGAACTCATCTACCACCGATGATGATCCTTCGCTCGCAGGCTTCTGTTATCAAGATGTG
x1021	Erebia euryale isarica	No	Alps	This study	27.7.2018	46.9378	8.63929	AAGGTCCGCGTGTGACTCTAGNNNNNNNAGGCGAACTCATCTACCACCGATGATGATCCTTCGCTCGCAGGCTTCTGTTATCAAGATGTG
x1022	Erebia euryale isarica	No	Alps	This study	27.7.2018	46.9381	8.63934	AAGGTCCRCGTGTGACTCTAGNNNNNNNAGGCGAACTCATCTACCACCGATGATGATCCTTCGCTCGCAGGCTTCTGTTATCAAGATGTG
x1050	Erebia euryale isarica	No	Alps	This study	27.7.2018	46.938	8.63836	AAGGTCCGCGTGTGACTCTAGNNNNNNNAGGCGAACTCATCTACCACCGATGATGATCCTTCGCTCGCAGGCTTCTGTTATCAAGATGTG
x1054	Erebia euryale isarica	No	Alps	This study	27.7.2018	46.9382	8.63884	AAGGTCCRCGTGTGACTCTAGNNNNNNNAGGCGAACTCATCTACCACCGATGATNNNCCTTCGCTCGCAGGCTTCTGTTATCAAGATGTG
x1061	Erebia euryale isarica	No	Alps	This study	27.7.2018	46.9386	8.63917	AAGGTCNNCGTGTGACTCTAGNNNNNNNAGGCGAACTCATCTACCACCGATGATGATCCTTCGCTCGCAGGCTTCTGTTATCAAGATGTG
x1073	Erebia euryale isarica	No	Alps	This study	27.7.2018	46.9387	8.63948	AAGGTCCGCGTGTGACTCTAGNNNNNNNAGGCGAACTCATCTACCACCGATGATGATCCTTCGCTCGCAGGCTTCTGTTATCAAGATGTG
x1096	Erebia euryale isarica	No	Alps	This study	27.7.2018	46.9381	8.6392	AAGGTCCGCGTGTGACTCTAGNNNNNNNAGGCGAACTCATCTACCACCGATGATGATCCTTCGCTCGCAGGCTTCTGTTATCAAGATGTG
x1099	Erebia euryale isarica	Yes	Alps	This study	27.7.2018	46.9381	8.63918	AAGGTCCGCGTGTGACTCTAGNNNNNNNAGGCGAACTCATCTACCACCGATGATGATCCTTCGCTCGCAGGCTTCTGTTATCAAGATGTG
x1258	Erebia euryale adyte	No	Alps	This study	10.7.2019	46.8757	8.58621	AAGGTCCGCGTGTGACTCTAGNNNNNNNAGGCGAACTCATCTACCACCGATGATGATCCTTCGCTCGCAGGCTTCTGTTATCAAGATGTG
x1298	Erebia euryale isarica	Yes	Alps	This study	16.7.2019	46.9673	8.65571
x1304	Erebia euryale isarica	No	Alps	This study	16.7.2019	46.9698	8.66208
x1305	Erebia euryale isarica	No	Alps	This study	16.7.2019	46.97	8.66229	AAGGNCTATACACAGATCTAGCAGGGCTAGGCGAACTCATCTGTCACCGNNNNNGGCTTCTTATCTGCAGGCTTCTTCTATGGGAGCGNG
x1306	Erebia euryale isarica	No	Alps	This study	16.7.2019	46.97	8.66241
x1315	Erebia euryale isarica	No	Alps	This study	16.7.2019	46.9703	8.66717
x1322	Erebia euryale isarica	Yes	Alps	This study	16.7.2019	46.9702	8.66599	AAGGTCCGCGTGTGACTCTAGNNNNNNNAGGCGAACTCATCTNNNNNCGATGATGATCCTTCGCTCGCAGGCTTCTGTTATCAAGATGTG
x1324	Erebia euryale isarica	No	Alps	This study	16.7.2019	46.9705	8.66645
x1340	Erebia euryale isarica	No	Alps	This study	16.7.2019	46.9685	8.65868
x1341	Erebia euryale isarica	No	Alps	This study	16.7.2019	46.9684	8.65864	AAGGTCCGCGTGTGACTCTAGNNNNNNNAGGCGAACTCATCTACCACCGATGATGATCCTTCGCTCGCAGGCTTCTGTTATCAAGATGTG
x1344	Erebia euryale isarica	No	Alps	This study	16.7.2019	46.9701	8.66193
x1346	Erebia euryale isarica	No	Alps	This study	16.7.2019	46.9699	8.66276
x1349	Erebia euryale isarica	No	Alps	This study	16.7.2019	46.9697	8.66499
x1350	Erebia euryale isarica	Yes	Alps	This study	16.7.2019	46.9698	8.66519
x1382	Erebia euryale adyte	Yes	Alps	This study	17.7.2019	46.9347	8.63385
x1403	Erebia euryale adyte	No	Alps	This study	18.7.2019	46.8984	8.64532
x1405	Erebia euryale adyte	No	Alps	This study	18.7.2019	46.8993	8.64729
x1409	Erebia euryale adyte	Yes	Alps	This study	18.7.2019	46.8986	8.65024
x1410	Erebia euryale adyte	Yes	Alps	This study	18.7.2019	46.8983	8.65035	NNNNNNCGNNNGTGACTCTAGCAGAGCTAGGCGAACTCATCTACCACCGGTGATNNCCCTTCGCYYGCAGGCTTCTGTTATCAAGATGTG
x1419	Erebia euryale adyte	No	Alps	This study	18.7.2019	46.8947	8.65315
x1420	Erebia euryale adyte	Yes	Alps	This study	18.7.2019	46.8949	8.65311
x1421	Erebia euryale adyte	Yes	Alps	This study	18.7.2019	46.8948	8.65313	NNNNNNCGTACGTGACTCTAGCAGAGCTAGGCGAACTCATCTACCACCGGTGATTACCCTTCGCTCGCAGGCTTCTGTTATCANNNNNNG
x1423	Erebia euryale adyte	Yes	Alps	This study	18.7.2019	46.8948	8.65313	NNNNCCNNTACACAACCAGGACGGAGCTAGGTGGACCCATCTACTGTTAACAGCGATTTCTTATCTGTGACTGCTCTCTATCAGAGCACG
x1424	Erebia euryale adyte	No	Alps	This study	18.7.2019	46.8959	8.65306	WWGGTCCACGTGTGACTCTAGCAGAGCTAGGCGAACTCATCTACCACCGGTGATGATCCTTCGCTCGCNNNNNNNNGTTATCAAGATGTT
x1442	Erebia euryale isarica	No	Alps	This study	23.7.2019	46.8888	8.56894
x1444	Erebia euryale isarica	No	Alps	This study	23.7.2019	46.8879	8.57288
x1555	Erebia euryale adyte	No	Alps	This study	4.8.2019	46.9387	8.63894
x1578	Erebia euryale adyte	Yes	Alps	This study	23.7.2019	46.8862	8.57533
x1607	Erebia euryale adyte	No	Alps	This study	8.8.2019	46.8759	8.58632
x1609	Erebia euryale adyte	No	Alps	This study	8.8.2019	46.8761	8.58508
x1610	Erebia euryale adyte	No	Alps	This study	8.8.2019	46.8728	8.58812	WWGGTCCACGTGTGACTCTAGCAGAGCTAGGCGAACTCATCTACCACCGGTGATGATCCTTCGCTCGCNNNNNNNNGTTATCAAGATGTT
x1633	Erebia euryale adyte	Yes	Alps	This study	8.8.2019	46.8729	8.588
x1676	Erebia euryale isarica	No	Alps	This study	9.8.2019	46.8935	8.56655
x1677	Erebia euryale isarica	No	Alps	This study	9.8.2019	46.8936	8.56771
x1679	Erebia euryale isarica	No	Alps	This study	9.8.2019	46.8954	8.56797
x1684	Erebia euryale isarica	No	Alps	This study	9.8.2019	46.899	8.56855
x1691	Erebia euryale isarica	Yes	Alps	This study	9.8.2019	46.8991	8.56857
x1692	Erebia euryale isarica	No	Alps	This study	9.8.2019	46.8996	8.56944
x1694	Erebia euryale isarica	No	Alps	This study	9.8.2019	46.8996	8.56947
x1696	Erebia euryale isarica	No	Alps	This study	9.8.2019	46.9038	8.57596
9	Erebia gorge	No	Alps	This study	19.08.2019	46.6557	8.02446
x0007	Erebia gorge	Yes	Alps	This study	27.7.2017	46.6725	8.04643
x0115	Erebia gorge	No	Alps	This study	27.7.2017	46.6756	8.0529	WWGGTCCACGTGTGACTCTAGCAGAGCTAGGCGAACTCATCTACCACCGGTGATGATCCTTCGCTCGCNNNNNNNNGTTATCAAGATGTT
x293	Erebia gorge	Yes	Alps	This study	4.8.2017	46.671	8.00526	AAGGTCCACGTGTGACTCTAGNNNNGCTAGGCGAACTCATCTACCACCGGTGATGATCCTTCGCTCGCNNNNNNNNGTTATCAAGATGTT
x496	Erebia gorge	Yes	Alps	This study	15.8.2017	46.6744	7.9983	WWGGTCCACGTGTGACTCTAGCAGAGCTAGGCGAACTCATCTACCACCGGTGATGATCCTTCGCTCGCNNNNNNNNGTTATCAAGATGTT
Z15	Erebia gorge	Yes	Alps	This study	23.8.2019	46.6738	7.99786
Z9	Erebia gorge	Yes	Alps	This study	23.8.2019	46.674	8.0006
x0884	Erebia ligea	Yes	Alps	This study	24.7.2018	46.8892	8.56607
x0887	Erebia ligea	Yes	Alps	This study	24.7.2018	46.8894	8.56691
x0908	Erebia ligea	Yes	Alps	This study	27.7.2018	46.9371	8.63612
x0963	Erebia ligea	Yes	Alps	This study	25.7.2018	46.8895	8.56656
x0965	Erebia ligea	Yes	Alps	This study	25.7.2018	46.8883	8.57087
x0966	Erebia ligea	Yes	Alps	This study	25.7.2018	46.8869	8.57386	WWGGTCCACGTGTGACTCTAGCAGAGCTAGGCGAACTCATCTACCACCGGTGATGATCCTTCGCTCGCNNNNNNNNGTTATCAAGATGTT
x0989	Erebia ligea	Yes	Alps	This study	27.7.2018	46.9373	8.63601	WWGGTCCACGTGTGACTCTAGCAGAGCTAGGCGAACTCATCTACCACCGGTGATGATCCTTCGCTCGCNNNNNNNNGTTATCAAGATGTT
x0992	Erebia ligea	Yes	Alps	This study	27.7.2018	46.9372	8.63592
x1057	Erebia ligea	Yes	Alps	This study	27.7.2018	46.9381	8.63851
x1094	Erebia ligea	Yes	Alps	This study	27.7.2018	46.9386	8.63917
4	Erebia manto	Yes	Alps	This study	19.08.2019	46.6493	8.02766
16	Erebia manto	Yes	Alps	This study	19.08.2019	46.6557	8.02446
18	Erebia manto	Yes	Alps	This study	21.08.2019	46.663	8.04895	NNNNCCNNNNNACAACCAGGACGGAGCTAGGTGGACCCATCTACTGTTAACAGCGATTTCTTATCTGTGACTGCTCTCTATCAGAGCACG
a3	Erebia manto	No	Alps	This study	21.08.2019	46.624	7.9962
F13	Erebia manto	Yes	Alps	This study	23.08.2019	46.3921	8.126
F7	Erebia manto	Yes	Alps	This study	23.08.2019	46.3911	8.135
F8	Erebia manto	Yes	Alps	This study	23.08.2019	46.3911	8.135
Rad-10	Erebia manto	Yes	Alps	This study	23.7.2019	46.1787	7.13918
Rad-11	Erebia manto	Yes	Alps	This study	23.7.2019	46.1787	7.13918	WWGGTCCACGTGTGACTCTAGCAGAGCTAGGCGAACTCATCTACCACCGGTGATGATCCTTCGCTCGCNNNNNNNNGTTATCAAGATGTT
Rad-12	Erebia manto	Yes	Alps	This study	23.7.2019	46.1787	7.13918
Rad-13	Erebia manto	Yes	Alps	This study	23.7.2019	46.1787	7.13918
Rad-14	Erebia manto	Yes	Alps	This study	23.7.2019	46.3937	7.04218	WWGGTCCACGTGTGACTCTAGCAGAGCTAGGCGAACTCATCTACCACCGGTGATGATCCTTCGCTCGCNNNNNNNNGTTATCAAGATGTT
Rad-15	Erebia manto	Yes	Alps	This study	23.7.2019	46.3937	7.04218
Rad-16	Erebia manto	Yes	Alps	This study	23.7.2019	46.3937	7.04218
Rad-17	Erebia manto	Yes	Alps	This study	23.7.2019	46.3937	7.04218
Rad-18	Erebia manto	No	Alps	This study	23.7.2019	46.2584	6.87363
Rad-19	Erebia manto	No	Alps	This study	23.7.2019	46.2584	6.87363
Rad-20	Erebia manto	No	Alps	This study	23.7.2019	46.2584	6.87363
Rad-21	Erebia manto	Yes	Alps	This study	23.7.2019	46.2584	6.87363
Rad-27	Erebia manto	Yes	Alps	This study	25.07.2019	46.7364	7.39406
Rad-28	Erebia manto	Yes	Alps	This study	25.07.2019	46.7364	7.39406
Rad-29	Erebia manto	Yes	Alps	This study	25.07.2019	46.7364	7.39406	NNNNNNNNTACGTGACTCTAGCAGAGCTAGGCGAACTCATCTACCACCGGTGATTACCCTTCGCTCGCAGGCTTCTGTTATCAAGATGTG
Rad-30	Erebia manto	Yes	Alps	This study	25.07.2019	46.7364	7.39406
Rad-35	Erebia manto	Yes	Alps	This study	30.7.2019	46.288	7.28133
Rad-36	Erebia manto	Yes	Alps	This study	30.7.2019	46.288	7.28133
Rad-37	Erebia manto	Yes	Alps	This study	30.7.2019	46.288	7.28133
Rad-38	Erebia manto	Yes	Alps	This study	30.7.2019	46.288	7.28133
Rad-39	Erebia manto	No	Alps	This study	05.08.2019	46.647	8.60473
Rad-40	Erebia manto	Yes	Alps	This study	05.08.2019	46.647	8.60473
Rad-41	Erebia manto	Yes	Alps	This study	05.08.2019	46.647	8.60559
Rad-42	Erebia manto	Yes	Alps	This study	05.08.2019	46.647	8.60559
Rad-43	Erebia manto	Yes	Alps	This study	11.08.2019	46.6636	8.06527
Rad-44	Erebia manto	Yes	Alps	This study	11.08.2019	46.6636	8.06527
Rad-45	Erebia manto	Yes	Alps	This study	11.08.2019	46.6636	8.06527
Rad-46	Erebia manto	Yes	Alps	This study	11.08.2019	46.6636	8.06527
Rad-5	Erebia manto	Yes	Alps	This study	19.7.2019	46.1633	7.10674
Rad-51	Erebia manto	No	Alps	This study	18.08.2019	46.4458	9.58721
Rad-52	Erebia manto	Yes	Alps	This study	18.08.2019	46.4458	9.58735
Rad-53	Erebia manto	No	Alps	This study	18.08.2019	46.4458	9.58721
Rad-54	Erebia manto	No	Alps	This study	18.08.2019	46.4458	9.58697
Rad-55	Erebia manto	No	Alps	This study	09.08.2019	47.1111	9.6064
Rad-56	Erebia manto	Yes	Alps	This study	09.08.2019	47.1111	9.6064
Rad-57	Erebia manto	No	Alps	This study	09.08.2019	47.1111	9.6064
Rad-58	Erebia manto	Yes	Alps	This study	09.08.2019	47.1111	9.6064
Rad-59	Erebia manto	Yes	Alps	This study	04.08.2019	47.2835	9.77928
Rad-60	Erebia manto	No	Alps	This study	04.08.2019	47.2835	9.77928
Rad-61	Erebia manto	Yes	Alps	This study	04.08.2019	47.2835	9.77928	NNNNNNNNNNNGTGACTCTAGCAGAGCTAGGCGAACTCATCTACCACCGGTGATTACCCTTCGCTCGCAGGCTTCTGTTATCAAGATGTG
Rad-62	Erebia manto	Yes	Alps	This study	04.08.2019	47.2835	9.77928
Rad-63	Erebia manto	No	Alps	This study	30.07.2019	46.9977	9.17372
Rad-64	Erebia manto	Yes	Alps	This study	30.07.2019	46.9977	9.17372
Rad-65	Erebia manto	No	Alps	This study	30.07.2019	46.9977	9.17372
Rad-66	Erebia manto	No	Alps	This study	14.07.2019	46.9977	9.17372
Rad-67	Erebia manto	Yes	Alps	This study	25.08.2019	45.7087	6.18957
Rad-68	Erebia manto	No	Alps	This study	25.08.2019	45.7087	6.18957
Rad-69	Erebia manto	No	Alps	This study	25.08.2019	45.7087	6.18957
Rad-70	Erebia manto	Yes	Alps	This study	25.08.2019	45.7087	6.18957
Rad-74	Erebia manto	No	Alps	This study	23.08.2019	46.7556	10.395	TTATCTNNTACACAGATAGGACAAATTCGAACGAACTCACAGACTGTCGACAGCGACTTCTTATCTACAGGCTTCTTTGGCCAGAGCGCG
Rad-75	Erebia manto	No	Alps	This study	23.08.2019	46.7556	10.395
Rad-76	Erebia manto	No	Alps	This study	23.08.2019	46.7556	10.395
Rad-77	Erebia manto	No	Alps	This study	23.08.2019	46.7556	10.395
Rad-78	Erebia manto	No	Alps	This study	17.08.2019	46.9894	9.86963
Rad-79	Erebia manto	No	Alps	This study	17.08.2019	46.9894	9.86963	TTATCTNNTACACAGATAGGACAAATTCGAACGAACTCACAGACTGTCGACAGCGACTTCTTATCTACAGGCTTCTTTGGCCAGAGCGCG
Rad-80	Erebia manto	Yes	Alps	This study	17.08.2019	46.9894	9.86963
Rad-81	Erebia manto	Yes	Alps	This study	17.08.2019	46.9894	9.86963
Rad-82	Erebia manto	Yes	Alps	This study	23.08.2019	46.6646	9.42182	TTATCTNNTACACAGATAGGACAAATTCGAACGAACTCACAGACTGTCGACAGCGACTTCTTATCTACAGGCTTCTTTGGCCAGAGCGCG
Rad-85	Erebia manto	Yes	Alps	This study	23.08.2019	46.6646	9.42182	TTATCTNNTACACAGATAGGACAAATTCGAACGAACTCACAGACTGTCGACAGCGACTTCTTATCTACAGGCTTCTTTGGCCAGAGCGCG
Rad-91	Erebia manto	Yes	Alps	This study	27.08.2019	45.9828	6.8328	TTATCTNNTACACAGATAGGACAAATTCGAACGAACTCACAGACTGTCGACAGCGACTTCTTATCTACAGGCTTCTTTGGCCAGAGCGCG
Rad-92	Erebia manto	Yes	Alps	This study	27.08.2019	45.9828	6.8328
Rad-93	Erebia manto	Yes	Alps	This study	27.08.2019	45.9828	6.8328
Rad-94	Erebia manto	Yes	Alps	This study	27.08.2019	45.9833	6.83305
Rad-96	Erebia manto	Yes	Alps	This study	25.08.2019	6.18957	45.7087
x0088	Erebia manto	Yes	Alps	This study	27.7.2017	46.6501	8.05054
x0098	Erebia manto	Yes	Alps	This study	27.7.2017	46.6639	7.97441
x0138	Erebia manto	Yes	Alps	This study	1.8.2017	46.6458	8.05059
x0208	Erebia manto	Yes	Alps	This study	5.8.2017	46.676	8.0646
z3	Erebia manto	Yes	Alps	This study	19.8.2019	46.6545	8.02516	TTATCTNNTACACAGATAGGACAAATTCGAACGAACTCACAGACTGTCGACAGCGACTTCTTATCTACAGGCTTCTTTGGCCAGAGCGCG
EnivCHGRG2-05	Erebia nivalis	Yes	Alps	PRJNA301201	2012	46.67	8.05
EnivCHGRG2-06	Erebia nivalis	Yes	Alps	PRJNA301201	2012	46.67	8.05
EnivCHGRG2-08	Erebia nivalis	Yes	Alps	PRJNA301201	2012	46.67	8.05
EnivITVIZ5-01	Erebia nivalis	Yes	Alps	PRJNA301201	2012	46.98	11.68
EnivITVIZ5-02	Erebia nivalis	Yes	Alps	PRJNA301201	2012	46.98	11.68	AAGGTCCANNNACAGATCTAGTAAGGCTGAACGGGCTCGTCTACTGTCGGTGATGATTTCTTATCTGTAGGCTTCTTCTATGGGAGCGCG
EnivITVIZ5-03	Erebia nivalis	Yes	Alps	PRJNA301201	2012	46.98	11.68	TTATCTNNTACACAGATAGGACAAATTCGAACGAACTCACAGACTGTCGACAGCGACTTCTTATCTACAGGCTTCTTTGGCCAGAGCGCG
x327	Erebia nivalis	Yes	Alps	PRJNA640280	29.7.2017	46.6738	8.06155
x330	Erebia nivalis	Yes	Alps	PRJNA640280	29.7.2017	46.6738	8.06155
x368	Erebia nivalis	Yes	Alps	PRJNA640280	29.7.2017	46.6738	8.06155
x492	Erebia nivalis	Yes	Alps	PRJNA640280	29.7.2017	46.6738	8.06155
x497	Erebia nivalis	Yes	Alps	PRJNA640280	29.7.2017	46.6738	8.06155
Z10	Erebia nivalis	Yes	Alps	This study	23.08.2019	46.6739	8.00041
z16	Erebia nivalis	Yes	Alps	This study	23.8.2019	46.6744	7.99864
x0002	Erebia panderose	Yes	Alps	This study	27.7.2017	46.671	8.04701	TTATTCCANNNACAGATCTAGNNNNGCTGAACGGGCTNGTCTACTGTCGGTGATGATTTCTTATCTGTAGGCTTCTTCTATGGGAGCGCG
x0010	Erebia panderose	Yes	Alps	This study	27.7.2017	46.6699	8.04404
EtynATSLV1-02	Erebia tyndarus	No	Alps	PRJNA301201	2012	46.95	10.15
EtynCHALB1-05	Erebia tyndarus	Yes	Alps	PRJNA301201	2012	46.58	9.91
EtynCHGRG1-01	Erebia tyndarus	No	Alps	PRJNA301201	2012	46.67	8.05
EtynCHGRG1-02	Erebia tyndarus	No	Alps	PRJNA301201	2012	46.67	8.05
EtynITBGN1-01	Erebia tyndarus	No	Alps	PRJNA301201	2012	46.12	8.13
EtynITCER1-01	Erebia tyndarus	Yes	Alps	PRJNA301201	2012	45.94	7.63
EtynITGIO1-01	Erebia tyndarus	Yes	Alps	PRJNA301201	2012	46.84	11.31
EtynITREL1-01	Erebia tyndarus	No	Alps	PRJNA301201	2012	45.89	7.07
EtynITREL1-03	Erebia tyndarus	Yes	Alps	PRJNA301201	2012	45.89	7.07
EtynITREL1-07	Erebia tyndarus	No	Alps	PRJNA301201	2012	45.89	7.07
EtynITSTV1-02	Erebia tyndarus	Yes	Alps	PRJNA301201	2012	46.53	10.49
x193	Erebia tyndarus	Yes	Alps	This study	29.7.2017	46.648	8.05174	TTATCTNNTACACAGATAGGACAAATTCGAACGAACTCACAGACTGTCGACAGCGACTTCTTATCTACAGGCTTCTTTGGCCAGAGCGCG
x196	Erebia tyndarus	No	Alps	PRJNA640280	29.7.2017	46.6741	8.06288	TTATCTNNTACACAGATAGGACAAATTCGAACGAACTCACAGACTGTCGACAGCGACTTCTTATCTACAGGCTTCTTTGGCCAGAGCGCG
x1960	Erebia tyndarus	Yes	Alps	This study	22.8.2019	46.659	8.02649	TTATCTNNTACACAGATAGGACAAATTCGAACGAACTCACAGACTGTCGACAGCGACTTCTTATCTACAGGCTTCTTTGGCCAGAGCGCG
x1964	Erebia tyndarus	Yes	Alps	This study	22.8.2019	46.6582	8.02465	TTATCTNNTACACAGATAGGACAAATTCGAACGAACTCACAGACTGTCGACAGCGACTTCTTATCTACAGGCTTCTTTGGCCAGAGCGCG
x1966	Erebia tyndarus	No	Alps	This study	22.8.2019	46.6589	8.0251	TTATCTNNTACACAGATAGGACAAATTCGAACGAACTCACAGACTGTCGACAGCGACTTCTTATCTACAGGCTTCTTTGGCCAGAGCGCG
x200	Erebia tyndarus	Yes	Alps	PRJNA640280	29.7.2017	46.6741	8.06288	TTATCTNNTACACAGATAGGACAAATTCGAACGAACTCACAGACTGTCGACAGCGACTTCTTATCTACAGGCTTCTTTGGCCAGAGCGCG
x2003	Erebia tyndarus	No	Alps	This study	30.8.2019	46.7675	9.62009	TTATCTNNTACACAGATAGGACAAATTCGAACGAACTCACAGACTGTCGACAGCGACTTCTTATCTACAGGCTTCTTTGGCCAGAGCGCG
x207	Erebia tyndarus	No	Alps	PRJNA640280	29.7.2017	46.6748	8.06376	WWRKTCCATACACAGATCTAGTAAGGCTGAACGGGCTCGTCTACTGTCGGTGATGATTTCTTATCTGTAGGCTTCTTCTATGGGAGCGCG
x212	Erebia tyndarus	No	Alps	PRJNA640280	29.7.2017	46.6724	8.0718	TTATCTNNTACACAGATAGGACAAATTCGAACGAACTCACAGACTGTCGACAGCGACTTCTTATCTACAGGCTTCTTTGGCCAGAGCGCG
x213	Erebia tyndarus	No	Alps	PRJNA640280	29.7.2017	46.6682	8.07458	AAGGTCNNTACACAGATCTAGNNNNGCTGAACGGGCTNGTCTACTGTNNGTGATGATTTCTTATCTGTAGGCTTYTTCTATGGGAGCGCN
x217	Erebia tyndarus	No	Alps	PRJNA640280	29.7.2017	46.6672	8.07338	TTATCTNNTACACAGATAGGACAAATTCGAACGAACTCACAGACTGTCGACAGCGACTTCTTATCTACAGGCTTCTTTGGCCAGAGCGCG
x219	Erebia tyndarus	No	Alps	PRJNA640280	31.7.2017	46.6506	8.03941	TTATCTNNTACACAGATAGGACAAATTCGAACGAACTCACAGACTGTCGACAGCGACTTCTTATCTACAGGCTTCTTTGGCCAGAGCGCG
x221	Erebia tyndarus	No	Alps	PRJNA640280	31.7.2017	46.6504	8.03891	TTATCTNNTACACAGATAGGACAAATTCGAACGAACTCACAGACTGTCGACAGCGACTTCTTATCTACAGGCTTCTTTGGCCAGAGCGCG
x228	Erebia tyndarus	No	Alps	PRJNA640280	31.7.2017	46.651	8.03645	TTATCTNNTACACAGATAGGACAAATTCGAACGAACTCACAGACTGTCGACAGCGACTTCTTATCTACAGGCTTCTTTGGCCAGAGCGCG
x241	Erebia tyndarus	No	Alps	PRJNA640280	31.7.2017	46.6506	8.03519	TTATCTNNTACACAGATAGGACAAATTCGAACGAACTCACAGACTGTCGACAGCGACTTCTTATCTACAGGCTTCTTTGGCCAGAGCGCG
x280	Erebia tyndarus	No	Alps	PRJNA640280	4.8.2017	46.666	8.04273	TTATCTNNTACACAGATAGGACAAATTCGAACGAACTCACAGACTGTCGACAGCGACTTCTTATCTACAGGCTTCTTTGGCCAGAGCGCG
x289	Erebia tyndarus	No	Alps	PRJNA640280	4.8.2017	46.6665	8.03959	TTATCTNNTACACAGATAGGACAAATTCGAACGAACTCACAGACTGTCGACAGCGACTTCTTATCTACAGGCTTCTTTGGCCAGAGCGCG
x354	Erebia tyndarus	No	Alps	PRJNA640280	7.8.2017	46.665	8.05003	TTATCTNNTACACAGATAGGACAAATTCGAACGAACTCACAGACTGTCGACAGCGACTTCTTATCTACAGGCTTCTTTGGCCAGAGCGCG
x355	Erebia tyndarus	No	Alps	PRJNA640280	7.8.2017	46.6729	8.05205	TTATCTNNTACACAGATAGGACAAATTCGAACGAACTCACAGACTGTCGACAGCGACTTCTTATCTACAGGCTTCTTTGGCCAGAGCGCG
x358	Erebia tyndarus	No	Alps	PRJNA640280	7.8.2017	46.6732	8.05223	TTATCTNNTACACAGATAGGACAAATTCGAACGAACTCACAGACTGTCGACAGCGACTTCTTATCTACAGGCTTCTTTGGCCAGAGCGCG
x360	Erebia tyndarus	No	Alps	PRJNA640280	7.8.2017	46.6732	8.05195	TTATCTNNTACACAGATAGGACAAATTCGAACGAACTCACAGACTGTCGACAGCGACTTCTTATCTACAGGCTTCTTTGGCCAGAGCGCG
x361	Erebia tyndarus	No	Alps	PRJNA640280	7.8.2017	46.6733	8.05233	TTATCTNNTACACAGATAGGACAAATTCGAACGAACTCACAGACTGTCGACAGCGACTTCTTATCTACAGGCTTCTTTGGCCAGAGCGCG
x364	Erebia tyndarus	No	Alps	PRJNA640280	7.8.2017	46.6725	8.04914	TTATCTNNTACACAGATAGGACAAATTCGAACGAACTCACAGACTGTCGACAGCGACTTCTTATCTACAGGCTTCTTTGGCCAGAGCGCG
x366	Erebia tyndarus	No	Alps	PRJNA640280	7.8.2017	46.6724	8.05026	TTATCTNNTACACAGATAGGACAAATTCGAACGAACTCACAGACTGTCGACAGCGACTTCTTATCTACAGGCTTCTTTGGCCAGAGCGCG
x372	Erebia tyndarus	No	Alps	PRJNA640280	7.8.2017	46.6731	8.04931	TTATCTNNTACACAGATAGGACAAATTCGAACGAACTCACAGACTGTCGACAGCGACTTCTTATCTACAGGCTTCTTTGGCCAGAGCGCG
x376	Erebia tyndarus	No	Alps	PRJNA640280	7.8.2017	46.673	8.0497	TTATCTNNTACACAGATAGGACAAATTCGAACGAACTCACAGACTGTCGACAGCGACTTCTTATCTACAGGCTTCTTTGGCCAGAGCGCG
x381	Erebia tyndarus	Yes	Alps	PRJNA640280	7.8.2017	46.6728	8.05	TTATCTNNTACACAGATAGGACAAATTCGAACGAACTCACAGACTGTCGACAGCGACTTCTTATCTACAGGCTTCTTTGGCCAGAGCGCG
x390	Erebia tyndarus	No	Alps	PRJNA640280	7.8.2017	46.6708	8.04718
x393	Erebia tyndarus	No	Alps	PRJNA640280	7.8.2017	46.671	8.04723
x399	Erebia tyndarus	No	Alps	PRJNA640280	7.8.2017	46.6709	8.04583
x400	Erebia tyndarus	No	Alps	PRJNA640280	7.8.2017	46.67	8.04519
x403	Erebia tyndarus	No	Alps	PRJNA640280	7.8.2017	46.6689	8.04513
x407	Erebia tyndarus	No	Alps	PRJNA640280	13.8.2017	46.6601	8.05009
x421	Erebia tyndarus	No	Alps	PRJNA640280	13.8.2017	46.6588	8.04536
x431	Erebia tyndarus	No	Alps	PRJNA640280	13.8.2017	46.6558	8.04493
x434	Erebia tyndarus	No	Alps	PRJNA640280	13.8.2017	46.6546	8.04318
x604	Erebia tyndarus	Yes	Alps	PRJNA640280	23.8.2017	46.669	8.02656
x611	Erebia tyndarus	No	Alps	PRJNA640280	23.8.2017	46.6696	8.0271
x618	Erebia tyndarus	No	Alps	PRJNA640280	23.8.2017	46.6703	8.02718
x621	Erebia tyndarus	No	Alps	PRJNA640280	23.8.2017	46.6709	8.02552
x634	Erebia tyndarus	No	Alps	PRJNA640280	23.8.2017	46.6684	8.02992
x635	Erebia tyndarus	Yes	Alps	PRJNA640280	23.8.2017	46.6682	8.03013
x644	Erebia tyndarus	No	Alps	PRJNA640280	23.8.2017	46.6688	8.03239
x647	Erebia tyndarus	No	Alps	PRJNA640280	23.8.2017	46.6688	8.03295
x651	Erebia tyndarus	No	Alps	PRJNA640280	23.8.2017	46.6657	8.03944	TTATCTNNTACACAGATAGGACAAATTCGAACGAACTCACAGACTGTCGACAGCGACTTCTTATCTACAGGCTTCTTTGGCCAGAGCGCG
x658	Erebia tyndarus	No	Alps	PRJNA640280	23.8.2017	46.6643	8.04389
x666	Erebia tyndarus	No	Alps	PRJNA640280	30.8.2017	46.6555	8.03259	TTATCTNNTACACAGATAGGACAAATTCGAACGAACTCACAGACTGTCGACAGCGACTTCTTATCTACAGGCTTCTTTGGCCAGAGCGCG
x667	Erebia tyndarus	No	Alps	PRJNA640280	30.8.2017	46.6553	8.03285	TTATCTNNTACACAGATAGGACAAATTCGAACGAACTCACAGACTGTCGACAGCGACTTCTTATCTACAGGCTTCTTTGGCCAGAGCGCG
x668	Erebia tyndarus	No	Alps	PRJNA640280	30.8.2017	46.6542	8.03424
x673	Erebia tyndarus	No	Alps	PRJNA640280	30.8.2017	46.6543	8.03228
x680	Erebia tyndarus	No	Alps	PRJNA640280	30.8.2017	46.6541	8.03046
x684	Erebia tyndarus	Yes	Alps	PRJNA640280	30.8.2017	46.6539	8.03042	TTATCTNNTACACAGATAGGACAAATTCGAACGAACTCACAGACTGTCGACAGCGACTTCTTATCTACAGGCTTCTTTGGCCAGAGCGCG
x688	Erebia tyndarus	No	Alps	PRJNA640280	30.8.2017	46.6539	8.03042	TTATCTNNTACACAGATAGGACAAATTCGAACGAACTCACAGACTGTCGACAGCGACTTCTTATCTACAGGCTTCTTTGGCCAGAGCGCG
x691	Erebia tyndarus	No	Alps	PRJNA640280	30.8.2017	46.6531	8.0301	TTATCTNNTACACAGATAGGACAAATTCGAACGAACTCACAGACTGTCGACAGCGACTTCTTATCTACAGGCTTCTTTGGCCAGAGCGCG
x705	Erebia tyndarus	No	Alps	PRJNA640280	30.8.2017	46.6528	8.03335	TTATCTNNTACACAGATAGGACAAATTCGAACGAACTCACAGACTGTCGACAGCGACTTCTTATCTACAGGCTTCTTTGGCCAGAGCGCG
x708	Erebia tyndarus	Yes	Alps	PRJNA640280	30.8.2017	46.6533	8.03487	TTATCTNNTACACAGATAGGACAAATTCGAACGAACTCACAGACTGTCGACAGCGACTTCTTATCTACAGGCTTCTTTGGCCAGAGCGCG
x709	Erebia tyndarus	No	Alps	PRJNA640280	30.8.2017	46.6529	8.03513	WWRKTCCANNNGTGACTCTAGCAGGGCTAGGCGGACTTATCTRYCACCGACAGCNNTTTCCTATCTRCAGGCTTCTTCTATGGGAGCGCG
Z7	Erebia tyndarus	Yes	Alps	This study	23.08.2019	46.6646	8.04867	TTATCTNNTACACAGATAGGACAAATTCGAACGAACTCACAGACTGTCGACAGCGACTTCTTATCTACAGGCTTCTTTGGCCAGAGCGCG
Rad-86	Erebia vogesiaca	Yes	Vosges	This study	05.08.2019	*	*	TTATCTNNTACACAGATAGGACAAATTCGAACGAACTCACAGACTGTCGACAGCGACTTCTTATCTACAGGCTTCTTTGGCCAGAGCGCG
Rad-87	Erebia vogesiaca	Yes	Vosges	This study	05.08.2019	*	*
Rad-88	Erebia vogesiaca	Yes	Vosges	This study	05.08.2019	*	*	AAGGTCCGCGTGTGACTCTAGNNNNNNNAGGCGAACTCATCTACCACCGATGATGATCCTTCGCTCGCAGGCTTCTGTTATCAAGATGTG
Rad-89	Erebia vogesiaca	Yes	Vosges	This study	05.08.2019	*	*
Rad-90	Erebia vogesiaca	Yes	Vosges	This study	05.08.2019	*	*	TTATCTNNTACACAGATAGGACAAATTCGAACGAACTCACAGACTGTCGACAGCGACTTCTTATCTACAGGCTTCTTTGGCCAGAGCGCG
